# Supplementary material for: ‘Conjugate’ coseismic surface faulting related with the 29 December 2020, Mw 6.4, Petrinja earthquake (Sisak-Moslavina, Croatia)
Source: Sci Rep. 2021 Apr 28;11:9150. doi: 10.1038/s41598-021-88378-2 (PMC8080844; doi:10.1038/s41598-021-88378-2)
Supplement: Supplementary file 1 — Supplementary Information 1. [file 41598_2021_88378_MOESM1_ESM.xlsx]

## Sheet: database
No	Date	Lat	Long	Obs	Sub	Strike [deg]	Dip dir [deg]	Dip [deg]	Len [m]	Ope [cm]	Off [cm]	Rak [deg]	Vec [deg]
1	2021-01-14	45.4241	16.2226	coseismic shear fracture	soil	296	26	85	60	5	36	10	297/10
2	2021-01-14	45.4241	16.2225	coseismic shear fracture	soil	290	36	85	8	4	36
3	2021-01-11	45.424	16.2226	coseismic shear fracture	road	162	252	89	15	8	10
4	2021-01-11	45.4241	16.2231	coseismic open fracture	road	323			15
5	2021-01-11	45.4241	16.223	coseismic open fracture	road	346			15
6	2021-01-11	45.424	16.2228	coseismic open fracture	road	174			15
7	2021-01-11	45.4238	16.2205	coseismic open fracture	road	165			15
8	2021-01-11	45.4238	16.2205	coseismic open fracture	road	156			15
9	2021-01-11	45.4238	16.2207	coseismic open fracture	road	179			8
10	2021-01-11	45.4238	16.2208	coseismic open fracture	road	177			15
11	2021-01-11	45.4238	16.2211	coseismic open fracture	road	351			10
12	2021-01-12	45.4236	16.221	coseismic sliding	road	286	16	81	34	28
13	2021-01-11	45.4238	16.2232	coseismic open fracture	road	285			5
14	2021-01-11	45.4237	16.2232	coseismic open fracture	road	119			5
15	2021-01-11	45.4233	16.2241	coseismic open fracture	road	19			5
16	2021-01-11	45.4234	16.2239	coseismic open fracture	road	6			5
17	2021-01-11	45.4234	16.2238	coseismic open fracture	road	16			5
18	2021-01-11	45.4234	16.2237	coseismic open fracture	road	16			5
19	2021-01-11	45.4234	16.2236	coseismic open fracture	road	16			5
20	2021-01-11	45.4234	16.2235	coseismic open fracture	road	25			5
21	2021-01-11	45.4234	16.2234	coseismic open fracture	road	57			5
22	2021-01-11	45.4231	16.2243	coseismic shear fracture	bedrock	134	224	86			15	5	134/05
23	2021-01-11	45.422	16.2257	coseismic shear fracture	road	111	201	87	8	2	8
24	2021-01-11	45.422	16.2258	coseismic shear fracture	road	115	205	89	8	2	8
25	2021-01-14	45.4207	16.2273	coseismic shear fracture	concrete	137	227	83		1	2
26	2021-01-14	45.4209	16.2292	coseismic shear fracture	concrete	123	213	86	12	3	2
27	2021-01-11	45.4206	16.2297	coseismic open fracture	road	24			6
28	2021-01-11	45.4205	16.2297	coseismic open fracture	road	348			10	5
29	2021-01-11	45.4206	16.2366	coseismic open fracture	road	348			4
30	2021-01-11	45.4207	16.2367	coseismic open fracture	road	341			6	3
31	2021-01-11	45.4068	16.247	coseismic open fracture	road	89			4
32	2021-01-11	45.4069	16.247	coseismic open fracture	road	88			4
33	2021-01-11	45.4135	16.2534	coseismic shear fracture	road	126	216	84	8	2.5	4
34	2021-01-11	45.4135	16.2535	coseismic open fracture	road	164			6	2
35	2021-01-11	45.4135	16.2536	coseismic open fracture	road	160			6	4
36	2021-01-11	45.4135	16.2537	coseismic open fracture	road	173			6	2
37	2021-01-11	45.4137	16.2558	coseismic open fracture	road	329			6
38	2021-01-11	45.4139	16.2562	coseismic open fracture	road	331			6
39	2021-01-11	45.4139	16.2563	coseismic open fracture	road	157			6
40	2021-01-11	45.414	16.2564	coseismic open fracture	road	330			6
41	2021-01-11	45.414	16.2565	coseismic open fracture	road	162			6	2
42	2021-01-11	45.414	16.2566	coseismic open fracture	road	330			6	2
43	2021-01-11	45.414	16.2566	coseismic open fracture	road	344			6
44	2021-01-12	45.3981	16.2867	coseismic open fracture	road	128			4	1
45	2021-01-12	45.3979	16.2866	coseismic open fracture	road	130			4	1
46	2021-01-12	45.3976	16.2862	coseismic open fracture	bedrock	148			25	2
47	2021-01-12	45.3976	16.2862	coseismic open fracture	bedrock	325			25	2
48	2021-01-12	45.3975	16.2864	coseismic open fracture	road	313			5	1
49	2021-01-12	45.3979	16.2864	coseismic open fracture	road	150			4	1
50	2021-01-12	45.3978	16.2862	coseismic open fracture	road	293			4	1
51	2021-01-12	45.3977	16.286	coseismic open fracture	road	318			4	1
52	2021-01-12	45.3976	16.2858	coseismic open fracture	road	142			4	1
53	2021-01-12	45.3975	16.2855	coseismic open fracture	road	175			4	2
54	2021-01-12	45.3974	16.2854	coseismic open fracture	road	342			4	2
55	2021-01-12	45.3974	16.2852	coseismic open fracture	road	165			4	2
56	2021-01-12	45.3974	16.2852	coseismic open fracture	road	146			4	2
57	2021-01-12	45.3973	16.285	coseismic open fracture	road	129			4	2
58	2021-01-12	45.3972	16.2848	coseismic open fracture	road	328			4	2
59	2021-01-12	45.3972	16.2847	coseismic open fracture	road	151			4	2
60	2021-01-12	45.3971	16.2846	coseismic open fracture	road	331			10	2
61	2021-01-12	45.397	16.2844	coseismic open fracture	road	106			8	2
62	2021-01-12	45.3965	16.285	coseismic open fracture	bedrock	201				12
63	2021-01-12	45.3965	16.2849	coseismic open fracture	bedrock	199				15
64	2021-01-12	45.3954	16.2846	coseismic sliding	bedrock	321	51	82	65
65	2021-01-12	45.3955	16.2848	coseismic open fracture	bedrock	314	44	62
66	2021-01-12	45.3954	16.285	coseismic open fracture	bedrock	168	258	58
67	2021-01-12	45.3954	16.285	coseismic open fracture	bedrock	195	285	34
68	2021-01-12	45.3954	16.2849	coseismic open fracture	bedrock	201	291	82
69	2021-01-12	45.3954	16.2846	coseismic open fracture	bedrock	136	226	88
70	2021-01-12	45.3954	16.2844	coseismic open fracture	bedrock	237	327	70
71	2021-01-12	45.3955	16.2844	coseismic open fracture	bedrock	252	342	58
72	2021-01-12	45.3955	16.2844	coseismic shear fracture	bedrock	224	314	67			1	14	029/14
73	2021-01-17	45.3948	16.2906	coseismic open fracture	road	65			6
74	2021-01-14	45.3902	16.2981	coseismic open fracture	road	130			5
75	2021-01-12	45.3766	16.2868	coseismic open fracture	road	117			10
76	2021-01-12	45.3767	16.2869	coseismic open fracture	road	128			10
77	2021-01-12	45.377	16.2871	coseismic open fracture	road	125			10
78	2021-01-12	45.3767	16.2869	coseismic open fracture	road	303			10
79	2021-01-12	45.3775	16.2875	coseismic open fracture	road	124			10
80	2021-01-12	45.3774	16.2874	coseismic open fracture	road	129			10
81	2021-01-14	45.3677	16.3399	coseismic sliding	soil/road	120			20	0.5
82	2021-01-14	45.3682	16.3382	coseismic sliding	soil/road	20			8	3
83	2021-01-14	45.3695	16.3373	coseismic sliding	soil/road	160			8	4
84	2021-01-12	45.3656	16.3393	coseismic open fracture	road	280			14	2
85	2021-01-12	45.3651	16.3384	coseismic open fracture	road	119			10
86	2021-01-12	45.3651	16.3383	coseismic open fracture	road	124			10
87	2021-01-12	45.4279	16.2289	coseismic open fracture	road	325			8
88	2021-01-12	45.4281	16.2293	coseismic open fracture	road	318			8
89	2021-01-12	45.4284	16.2298	coseismic open fracture	road	317			8
90	2021-01-12	45.4286	16.2302	coseismic open fracture	road	333			8
91	2021-01-12	45.4289	16.2307	coseismic open fracture	raod	332			8
92	2021-01-12	45.4289	16.2308	coseismic open fracture	road	325			8
93	2021-01-12	45.4291	16.2309	coseismic shear fracture	road	316	46	85	8	1	2
94	2021-01-12	45.4292	16.2311	coseismic open fracture	road	301			8
95	2021-01-12	45.4347	16.2269	coseismic open fracture	road	197			5
96	2021-01-12	45.4347	16.2268	coseismic shear fracture	road	174	264	81	5	1	1
97	2021-01-12	45.4347	16.2268	coseismic open fracture	road	6			5
98	2021-01-12	45.4347	16.2267	coseismic open fracture	road	200			2
99	2021-01-12	45.4333	16.2195	coseismic open fracture	road	210			5
100	2021-01-12	45.4332	16.2193	coseismic shear fracture	road	183	273	90	5	1	2
101	2021-01-12	45.4333	16.2192	coseismic open fracture	road	352			5	2
102	2021-01-12	45.4333	16.2192	coseismic open fracture	road	351			5	1
103	2021-01-12	45.4333	16.2191	coseismic open fracture	road	349			5
104	2021-01-12	45.4333	16.2189	coseismic open fracture	road	183			5
105	2021-01-12	45.4333	16.2187	coseismic open fracture	road	3			5
106	2021-01-12	45.4333	16.2186	coseismic open fracture	road	187			5
107	2021-01-12	45.4337	16.2158	coseismic shear fracture	road	73	163	88	6	2	1
108	2021-01-12	45.4337	16.2158	coseismic open fracture	road	244			5
109	2021-01-12	45.4447	16.1866	coseismic open fracture	white road	218			5
110	2021-01-12	45.4448	16.1865	coseismic open fracture	white road	215			5
111	2021-01-12	45.4448	16.1864	coseismic open fracture	white road	204			5
112	2021-01-12	45.4449	16.1863	coseismic open fracture	white road	208			5
113	2021-01-12	45.4449	16.1862	coseismic open fracture	white road	208			5
114	2021-01-12	45.445	16.1861	coseismic open fracture	white road	249			6	1
115	2021-01-12	45.445	16.1859	coseismic open fracture	white road	15			5	1.5
116	2021-01-12	45.4451	16.1857	coseismic open fracture	white road	11			5	1
117	2021-01-12	45.4451	16.1856	coseismic shear fracture	white road	7	97	87	6	2	2
118	2021-01-17	45.4347	16.1792	coseismic open fracture	road	170				30
119	2021-01-13	45.4432	16.2662	coseismic sand boil	soil	45
120	2021-01-13	45.4426	16.2668	coseismic shear fracture	road	20			30		1
121	2021-01-12	45.4445	16.2592	coseismic shear fracture	road	60	150	82	12	2.5	5
122	2021-01-12	45.4448	16.2591	coseismic shear fracture	road	66	156	83	12	1.5	1
123	2021-01-12	45.4464	16.2592	coseismic open fracture	road	89			12
124	2021-01-13	45.4478	16.2583	coseismic sliding	soil
125	2021-01-12	45.4465	16.2592	coseismic open fracture	road	92			12
126	2021-01-13	45.4519	16.261	coseismic sand boil	water well
127	2021-01-12	45.4477	16.2599	coseismic open fracture	road	243			8
128	2021-01-12	45.4522	16.2601	coseismic shear fracture	road	53	143	85	8	2	2
129	2021-01-13	45.4524	16.2605	coseismic sand boil	soil
130	2021-01-12	45.4523	16.26	coseismic open fracture	road	44			8
131	2021-01-12	45.4524	16.26	coseismic open fracture	road	43			8
132	2021-01-12	45.4524	16.2599	coseismic open fracture	road	39			8
133	2021-01-12	45.4525	16.2598	coseismic shear fracture	road	43	133	87	8	1	2
134	2021-01-13	45.4527	16.2601	coseismic sand boil	soil
135	2021-01-13	45.4523	16.2594	coseismic sand boil	soil
136	2021-01-12	45.4526	16.2596	coseismic open fracture	road	36			8
137	2021-01-12	45.4526	16.2595	coseismic open fracture	road	45			8
138	2021-01-12	45.4527	16.2594	coseismic open fracture	road	42			8
139	2021-01-13	45.459	16.2744	coseismic sliding	soil	136	226	88	500	25
140	2021-01-13	45.46	16.2734	coseismic open fracture	soil	11			20	18
141	2021-01-13	45.46	16.2733	coseismic shear fracture	soil	53	143	88	32	9	10
142	2021-01-13	45.4601	16.2734	coseismic sliding	soil	237	327	81	22	20
143	2021-01-13	45.4603	16.2731	coseismic open fracture	soil	216			30
144	2021-01-13	45.4603	16.2731	coseismic sand boil	soil
145	2021-01-13	45.4602	16.2737	coseismic open fracture	soil	268			45
146	2021-01-13	45.4602	16.2737	coseismic sand boil	soil
147	2021-01-13	45.4611	16.2747	coseismic open fracture	soil	246			22
148	2021-01-13	45.4611	16.2747	coseismic sand boil	soil
149	2021-01-13	45.4603	16.274	coseismic shear fracture	soil	55	145	73	20	22	8
150	2021-01-13	45.4617	16.2762	coseismic sliding	soil	60				50
151	2021-01-13	45.4617	16.2768	coseismic sand boil	soil
152	2021-01-13	45.4609	16.2737	coseismic sliding	soil	30				20
153	2021-01-13	45.4603	16.2735	coseismic sand boil	soil
154	2021-01-13	45.4611	16.2749	coseismic open fracture	soil	109			26
155	2021-01-13	45.4611	16.2749	coseismic sand boil	soil
156	2021-01-13	45.461	16.2752	coseismic open fracture	soil	67			35
157	2021-01-13	45.461	16.2752	coseismic sand boil	soil
158	2021-01-13	45.4613	16.2757	coseismic open fracture	soil	67			40
159	2021-01-13	45.4613	16.2757	coseismic sand boil	soil
160	2021-01-15	45.4713	16.3184	coseismic sand boil	soil
161	2021-01-15	45.4705	16.3183	coseismic shear fracture	soil	35		90	50	45	2
162	2021-01-15	45.4705	16.3183	coseismic sand boil	soil
163	2021-01-15	45.4699	16.3188	coseismic open fracture	soil	30			5	50
164	2021-01-15	45.4699	16.3188	coseismic sand boil	soil
165	2021-01-15	45.4695	16.3184	coseismic open fracture	soil	30				50
166	2021-01-15	45.4695	16.3184	coseismic sand boil	soil
167	2021-01-15	45.469	16.3179	coseismic open fracture	soil	30				40
168	2021-01-15	45.4687	16.3176	coseismic open fracture	soil	30				40
169	2021-01-15	45.4695	16.3177	coseismic open fracture	soil	15			10
170	2021-01-15	45.4695	16.3177	coseismic sand boil	soil
171	2021-01-15	45.4694	16.3171	coseismic open fracture	soil	20			140	40
172	2021-01-15	45.4694	16.3171	coseismic sand boil	soil
173	2021-01-13	45.4596	16.3366	coseismic open fracture	soil	321			45
174	2021-01-13	45.4594	16.3384	coseismic shear fracture	soil	300	30	87	300	20	5
175	2021-01-13	45.4578	16.3392	coseismic open fracture	soil	110			110	12
176	2021-01-15	45.462	16.3494	coseismic sand boil	soil
177	2021-01-14	45.4706	16.3953	coseismic sliding	soil	302	32	89	280	40
178	2021-01-14	45.4708	16.3947	coseismic open fracture	soil	125			280
179	2021-01-14	45.4709	16.3945	coseismic sand boil	soil				300
180	2021-01-14	45.4715	16.3936	coseismic sliding	soil	119	209	89	300	30
181	2021-01-14	45.4716	16.3934	coseismic open fracture	soil	287			300
182	2021-01-14	45.5008	16.4163	coseismic open fracture	soil	356			20	35
183	2021-01-14	45.5008	16.4163	coseismic sand boil	soil
184	2021-01-14	45.5004	16.4167	coseismic sand boil	soil
185	2021-01-14	45.5004	16.4163	coseismic open fracture	soil	337			36	27
186	2021-01-14	45.5004	16.4163	coseismic sand boil	soil
187	2021-01-14	45.5006	16.4162	coseismic open fracture	soil	314			60	32
188	2021-01-14	45.5006	16.4162	coseismic sand boil	soil
189	2021-01-14	45.5186	16.4028	coseismic sliding	soil	84	174	89	100	30
190	2021-01-14	45.5186	16.402	coseismic open fracture	soil	63			35
191	2021-01-14	45.5186	16.402	coseismic sand boil	soil
192	2021-01-14	45.5186	16.4015	coseismic open fracture	soil	253			20
193	2021-01-14	45.5186	16.4015	coseismic sand boil	soil
194	2021-01-14	45.5189	16.4012	coseismic open fracture	road	13				2
195	2021-01-14	45.5188	16.4012	coseismic open fracture	road	4				1
196	2021-01-14	45.5188	16.4013	coseismic open fracture	road	191				1
197	2021-01-14	45.519	16.4012	coseismic open fracture	soil	82				15
198	2021-01-14	45.5189	16.4009	coseismic open fracture	soil	193				15
199	2021-01-14	45.522	16.3808	coseismic open fracture	soil	250			40	38
200	2021-01-14	45.522	16.3808	coseismic sand boil	soil
201	2021-01-14	45.5222	16.3804	coseismic open fracture	soil	304			20	20
202	2021-01-14	45.5222	16.3804	coseismic sand boil	soil
203	2021-01-14	45.5219	16.38	coseismic open fracture	soil	119			20	16
204	2021-01-05	45.5224	16.2254	coseismic sliding	soil	30			138
205	2021-01-05	45.5228	16.2258	coseismic sand boil	soil
206	2021-01-11	45.5862	16.0475	coseismic open fracture	road	301			10
207	2021-01-14	45.2813	16.4317	sinkhole	soil				3	300
208	2021-01-14	45.2807	16.4321	sinkhole	soil				2	200
209	2021-01-14	45.2828	16.4299	sinkhole	soil				10
210	2021-01-14	45.282	16.4285	sinkhole	soil				4.5
211	2021-01-14	45.2819	16.4276	sinkhole	soil				4
212	2021-01-14	45.2833	16.426	sinkhole	soil				25
213	2021-01-14	45.286	16.4253	sinkhole	soil				4
214	2021-01-14	45.286	16.4253	sinkhole	soil				5
215	2021-01-14	45.286	16.4253	sinkhole	soil				6
216	2021-01-14	45.286	16.4253	sinkhole	soil				4
217	2021-01-14	45.286	16.4253	sinkhole	soil				5
218	2021-01-14	45.286	16.4253	sinkhole	soil				6
219	2021-01-14	45.3947	16.281	coseismic sliding	bedrock
220	2021-01-14	45.3949	16.2826	coseismic sand boil	soil
221	2021-01-14	45.3966	16.2884	coseismic sand boil	soil
222	2021-01-15	45.4958	16.3769	coseismic open fracture	road	120			10	5
