# Supplementary material for: ‘Conjugate’ coseismic surface faulting related with the 29 December 2020, Mw 6.4, Petrinja earthquake (Sisak-Moslavina, Croatia)
Source: Sci Rep. 2021 Apr 28;11:9150. doi: 10.1038/s41598-021-88378-2 (PMC8080844; doi:10.1038/s41598-021-88378-2)
Supplement: Supplementary file 3 — Supplementary Information 3. [file 41598_2021_88378_MOESM3_ESM.zip]

Archive with 107 entries (107 files):
- 100a (12-01-2021).jpg
- 100b (12-01-2021).jpg
- 117 (12-01-2021).jpg
- 118a (17-01-2021).jpg
- 118b (17-01-2021).jpg
- 120a  (13-01-2021).jpg
- 120b (13-01-2021).jpg
- 121a (12-01-2021).jpg
- 121b (12-01-2021).jpg
- 121c (12-01-2021).jpg
- 126 (13-01-2021).jpg
- 128a (13-01-2021).jpg
- 128b (13-01-2021).jpg
- 129 (13-01-2021).jpg
- 13 (11-01-2021).jpg
- 133 (13-01-2021).jpg
- 139  (13-01-2021).jpg
- 141 (13-01-2021).jpg
- 142 (13-01-2021).jpg
- 144  (13-01-2021).jpg
- 147 (30-12-2020).jpg
- 149a (13-01-2021).jpg
- 149b (13-01-2021).jpg
- 149c (13-01-2021).jpg
- 149d (13-01-2021).jpg
- 154 (13-01-2021).jpg
- 155 (13-01-2021).jpg
- 160 (15-01-2021).jpg
- 161 (15-01-2021).jpg
- 164 (15-01-2021).jpg
- 165a (15-01-2021).jpg
- 165b (15-01-2021).jpg
- 167 (15-01-2021).jpg
- 173 (13-01-2021).jpg
- 174a (13-01-2021).jpg
- 174b (13-01-2021).jpg
- 175 (13-01-2021).jpg
- 176 (15-01-2021).jpg
- 177 (14-01-2021).jpg
- 178 (14-01-2021).jpg
- 179 (31-12-2020).jpg
- 180 (14-01-2021).jpg
- 185 (30-12-2020).jpg
- 188 (14-01-2021).jpg
- 189 (14-01-2021).jpg
- 196 (14-01-2021).jpg
- 197 (14-01-2021).jpg
- 199 (14-01-2021).jpg
- 1a (15-01-2021).jpg
- 1b (15-01-2021).jpg
- 1c (14-01-2021).jpg
- 1d (13-01-2021).jpg
- 200 (14-01-2021).jpg
- 203 (14-01-2021).jpg
- 204a (05-01-2021).jpg
- 204b (05-01-2021).jpg
- 205 (05-01-2021).jpg
- 207a (14-01-2021).jpg
- 207b (14-01-2021).jpg
- 208a (14-01-2021).jpg
- 208b (14-01-2021).jpg
- 209a (14-01-2021).jpg
- 209b (14-01-2021).jpg
- 209c (14-01-2021).jpg
- 209d (14-01-2021).jpg
- 210a (14-01-2021).jpg
- 210b (14-01-2021).jpg
- 211a (14-01-2021).jpg
- 211b (14-01-2021).jpg
- 211c (14-01-2021).jpg
- 212a (14-01-2021).jpg
- 212b (14-01-2021).jpg
- 212c (14-01-2021).jpg
- 222 (30-12-2020).jpg
- 22a (11-01-2021).jpg
- 22b (11-01-2021).jpg
- 22c (11-01-2021).jpg
- 22d (11-01-2021).jpg
- 22e (11-01-2021).jpg
- 23 (16-01-2021).jpg
- 26a (14-01-2021).jpg
- 26b (14-01-2021).jpg
- 26c (16-01-2021).jpg
- 28a (11-01-2021).jpg
- 28b (11-01-2021).jpg
- 31a (16-01-2021).jpg
- 31b (16-01-2021).jpg
- 33a (11-01-2021).jpg
- 33b (11-01-2021).jpg
- 3a (12-01-2021).jpg
- 3b (12-01-2021).jpg
- 3c (12-01-2021).jpg
- 3d (11-01-2021).jpg
- 64a (12-01-2021).jpg
- 64b (12-01-2021).jpg
- 73 (12-01-2021).jpg
- 73a (17-01-2021).jpg
- 73b (17-01-2021).jpg
- 8 (11-01-2021).jpg
- 82 (14-01-2021).jpg
- 84 (12-01-2021).jpg
- 85 (12-01-2021).jpg
- 93a (12-01-2021).jpg
- 93b (12-01-2021).jpg
- 96a (12-01-2021).jpg
- 96b (12-01-2021).jpg
- 96c (12-01-2021).jpg
